# Supplementary material for: Single‐Cell RNA Editing Identifies T Cell ADAR1 as a Key Regulator of Immune Exhaustion and Anti‐PD‐1 Resistance in Colorectal Cancer
Source: Adv Sci (Weinh). 2026 Jun 15:e76143. Online ahead of print. doi: 10.1002/advs.76143 (PMC13336568; doi:10.1002/advs.76143)
Supplement: Supplementary file 2 — Supporting File 2: smll72608‐sup‐0002‐TableS1.xlsx. [file ADVS-9999-e76143-s001.xlsx]

## Sheet: Supplementary Table1
Table S1. The differential editing sites occurred in more than 10% epithelial cells.
DESs = differential editing sites Delta_frequencies = Tumor-Normal
DESs	Genes	Consequences	Delta_frequencies	Pvalue	Cell_types
chr1_100260542_AG	RTCA-AS1	downstream_gene_variant	0.118982	1.29867e-05	Epithelial
chr1_101786614_CA	LINC01709	downstream_gene_variant	-0.153234	0.0232677	Epithelial
chr1_101787071_CG	LINC01709	downstream_gene_variant	0.0133333	0.0637318	Epithelial
chr1_108992573_AG	WDR47	intron_variant	-0.194646	0.00274487	Epithelial
chr1_120462865_CT	NBPF8	non_coding_transcript_exon_variant	-0.109815	3.6167e-06	Epithelial
chr1_120463712_GA	NBPF8	non_coding_transcript_exon_variant	-0.0946408	2.78588e-06	Epithelial
chr1_120467593_AG	NBPF8	non_coding_transcript_exon_variant	0.132571	0.0230861	Epithelial
chr1_120824103_CT	NBPF26	synonymous_variant	-0.132548	0.0032966	Epithelial
chr1_120824104_GA	NBPF26	missense_variant	-0.0486257	0.000816786	Epithelial
chr1_120831334_GA	NBPF26	missense_variant	-0.130603	1.09534e-06	Epithelial
chr1_120838087_GA	NBPF26	missense_variant	-0.0873162	7.07581e-06	Epithelial
chr1_120841965_AG	NBPF26	3_prime_UTR_variant	0.152169	0.0242805	Epithelial
chr1_1401954_GT	MRPL20	3_prime_UTR_variant	-0.021028	0.0311699	Epithelial
chr1_145296381_GA	NBPF20	synonymous_variant	-0.19158	4.68965e-06	Epithelial
chr1_160266922_TC	DCAF8	upstream_gene_variant	-0.0894004	0.067742	Epithelial
chr1_204346891_AC	PLEKHA6	intron_variant	0.155731	0.00218982	Epithelial
chr1_204347016_TC	PLEKHA6	intron_variant	0.0696247	1.08417e-05	Epithelial
chr1_204347162_CT	PLEKHA6	intron_variant	0.130086	0.00549557	Epithelial
chr1_208697575_AG	RPS26P13	non_coding_transcript_exon_variant	-0.0403226	0.0130975	Epithelial
chr1_212051713_AG	DTL	intron_variant	-0.00479013	7.13356e-07	Epithelial
chr1_212309237_AG	PPP2R5A	intron_variant	-0.110138	8.24897e-05	Epithelial
chr1_21908252_CT	HSPG2	intron_variant	-0.00679887	0.0124069	Epithelial
chr1_243660122_CG	AKT3	3_prime_UTR_variant	0.119736	2.64425e-06	Epithelial
chr1_248041174_CG	OR2L2	3_prime_UTR_variant	0.0762568	0.0947727	Epithelial
chr1_248041311_AG	OR2L2	3_prime_UTR_variant	0.0243326	6.89344e-06	Epithelial
chr1_248041375_CT	OR2L2	3_prime_UTR_variant	-0.282882	0.0528808	Epithelial
chr1_248041424_TA	OR2L2	3_prime_UTR_variant	0.138689	0.0367393	Epithelial
chr1_248745207_TC	LYPD8	missense_variant	-0.191609	1.4375e-08	Epithelial
chr1_31434610_AG	SERINC2	3_prime_UTR_variant	0.0553506	0.000278986	Epithelial
chr1_40333473_AG	AL031985.2	non_coding_transcript_exon_variant	0.0802348	0.000283903	Epithelial
chr1_46694237_CT	EFCAB14	upstream_gene_variant	-0.0442899	0.0146445	Epithelial
chr1_51250812_CT	RNF11	intron_variant	-0.0690335	0.0384697	Epithelial
chr1_51919076_CT	RAB3B	3_prime_UTR_variant	0.0806931	0.036446	Epithelial
chr1_54849678_TC	DHCR24	3_prime_UTR_variant	-0.163477	0.000246666	Epithelial
chr1_58770727_GA	AL136985.3	non_coding_transcript_exon_variant	0.087771	0.08127	Epithelial
chr1_58770888_AG	AL136985.3	non_coding_transcript_exon_variant	0.210958	0.0084148	Epithelial
chr1_58771012_CT	AL136985.3	non_coding_transcript_exon_variant	0.163998	0.00620628	Epithelial
chr1_629434_GA	MTND2P28	upstream_gene_variant	-0.23616	5.17277e-06	Epithelial
chr1_629638_TG	MTND2P28	upstream_gene_variant	-0.128995	0.000327637	Epithelial
chr1_629639_AG	MTND2P28	upstream_gene_variant	-0.148094	4.47214e-05	Epithelial
chr1_629906_CT	MTCO1P12	upstream_gene_variant	-0.0735203	0.0452098	Epithelial
chr1_630023_GA	MTCO1P12	upstream_gene_variant	-0.252804	4.75768e-12	Epithelial
chr1_630026_CT	MTCO1P12	upstream_gene_variant	-0.100929	0.0188536	Epithelial
chr1_631069_CG	MTCO1P12	upstream_gene_variant	0.276278	0.007519	Epithelial
chr1_631070_AG	MTCO1P12	upstream_gene_variant	0.265406	0.00721065	Epithelial
chr1_631923_AG	AL669831.3	upstream_gene_variant	-0.279904	3.51394e-13	Epithelial
chr1_632199_CT	AL669831.3	upstream_gene_variant	0.164587	0.0133326	Epithelial
chr1_632487_AG	AL669831.3	upstream_gene_variant	-0.0959261	0.0207885	Epithelial
chr1_632881_TG	AL669831.3	upstream_gene_variant	0.0677814	0.0234335	Epithelial
chr1_633824_TC	AL669831.3	upstream_gene_variant	-0.31056	2.08707e-09	Epithelial
chr1_633941_TC	AL669831.3	upstream_gene_variant	0.279409	1.42468e-06	Epithelial
chr1_634337_TC	AL669831.3	upstream_gene_variant	-0.132752	0.00263589	Epithelial
chr1_634922_GC	MTCO3P12	splice_region_variant&non_coding_transcript_exon_variant	0.0311399	0.086495	Epithelial
chr1_634923_AT	AL669831.3	upstream_gene_variant	0.0311732	0.0808855	Epithelial
chr1_66666212_TC	SGIP1	upstream_gene_variant	0.134119	0.0163419	Epithelial
chr1_77129405_AG	PIGK	intron_variant	-0.191102	0.00523767	Epithelial
chr1_85347093_AG	DDAH1	intron_variant	-0.246505	0.0101133	Epithelial
chr1_96448202_AG	EEF1A1P11	non_coding_transcript_exon_variant	-0.154767	0.0166272	Epithelial
chr1_96448226_CG	EEF1A1P11	non_coding_transcript_exon_variant	-0.166281	0.0155767	Epithelial
chr10_118310099_TC	FAM204A	3_prime_UTR_variant	0.115208	0.0102684	Epithelial
chr10_120845058_CA	WDR11-AS1	intron_variant	0.144497	0.0010361	Epithelial
chr10_133352286_AG	PRAP1	missense_variant	0.123137	0.0118514	Epithelial
chr10_133366926_AG	ECHS1	synonymous_variant	-0.100485	0.0526276	Epithelial
chr10_52291749_GC	PRKG1	intron_variant	0.0870127	0.00590223	Epithelial
chr10_52292430_AG	PRKG1	intron_variant	0.0811787	0.0458868	Epithelial
chr10_52292523_GC	PRKG1	intron_variant	0.105391	0.0263572	Epithelial
chr10_52293349_TC	PRKG1	intron_variant	0.0930188	0.0305701	Epithelial
chr10_67874542_GA	RPL12P8	non_coding_transcript_exon_variant	-0.133804	0.0404394	Epithelial
chr10_6860274_CT	AL392086.3	downstream_gene_variant	0.091384	0.0577418	Epithelial
chr10_6861263_GA	AL392086.3	downstream_gene_variant	0.0606608	0.0873642	Epithelial
chr10_6861280_TC	AL392086.3	downstream_gene_variant	0.0676372	0.0722855	Epithelial
chr10_6861285_CT	AL392086.3	downstream_gene_variant	-0.216915	0.0525006	Epithelial
chr10_6861452_CT	AL392086.3	downstream_gene_variant	0.0782556	0.067433	Epithelial
chr10_70428227_GA	EIF4EBP2	3_prime_UTR_variant	0.139621	0.0131325	Epithelial
chr10_84560952_AC	RPS3AP5	non_coding_transcript_exon_variant	-0.123743	0.0161667	Epithelial
chr10_84561174_TA	RPS3AP5	non_coding_transcript_exon_variant	0.00178731	0.0827932	Epithelial
chr11_10509339_GA	MTRNR2L8	upstream_gene_variant	-0.198724	0.00356583	Epithelial
chr11_10509421_TC	MTRNR2L8	upstream_gene_variant	-0.205027	0.00251302	Epithelial
chr11_107015430_AG	GUCY1A2	intron_variant	0.0120482	0.0153118	Epithelial
chr11_115368679_TC	CADM1	intron_variant	-0.0467547	0.0314758	Epithelial
chr11_2635875_CG	KCNQ1	intron_variant	0.0844942	0.0842747	Epithelial
chr11_2635992_AG	KCNQ1	intron_variant	0.0784949	0.0524202	Epithelial
chr11_2636625_GA	KCNQ1	intron_variant	-0.0875	0.0840744	Epithelial
chr11_27495238_CG	LIN7C	3_prime_UTR_variant	-0.0554951	0.001915	Epithelial
chr11_3397949_AG	TSSC2	upstream_gene_variant	-0.115485	0.0253543	Epithelial
chr11_34100822_GT	CAPRIN1	3_prime_UTR_variant	0.107389	0.0226063	Epithelial
chr11_60200536_CT	MS4A4E	3_prime_UTR_variant	-0.193062	3.82429e-05	Epithelial
chr11_65429922_GA	NEAT1	downstream_gene_variant	-0.0376569	0.052421	Epithelial
chr11_65499038_GA	MALAT1	upstream_gene_variant	-0.0823592	0.0347969	Epithelial
chr11_65499044_TG	MALAT1	upstream_gene_variant	-0.0962065	0.0534664	Epithelial
chr11_65502616_AG	MALAT1	upstream_gene_variant	0.0425578	0.0317476	Epithelial
chr11_65502617_AT	MALAT1	upstream_gene_variant	0.0402508	0.0206487	Epithelial
chr11_74128613_TC	C2CD3	3_prime_UTR_variant	-0.0525045	0.0501144	Epithelial
chr11_85987164_AT	PICALM	upstream_gene_variant	0.101987	0.0196766	Epithelial
chr12_102309061_GC	LINC02456	intron_variant	-0.0589255	0.048022	Epithelial
chr12_102310894_GA	LINC02456	intron_variant	-0.116442	0.0732112	Epithelial
chr12_102310981_CT	LINC02456	intron_variant	0.244118	7.41637e-11	Epithelial
chr12_102310982_CT	LINC02456	intron_variant	-0.0236486	0.0141458	Epithelial
chr12_102311144_CT	LINC02456	intron_variant	0.0525424	0.0565748	Epithelial
chr12_102311187_GA	LINC02456	intron_variant	-0.0162539	0.0828271	Epithelial
chr12_102311483_TC	LINC02456	intron_variant	0.0375675	0.0922981	Epithelial
chr12_102311609_TG	LINC02456	intron_variant	0.035642	0.00767983	Epithelial
chr12_102311685_TC	LINC02456	intron_variant	-0.0402597	0.0508965	Epithelial
chr12_123597693_CA	TMED2	3_prime_UTR_variant	-0.0141921	1.30345e-05	Epithelial
chr12_124912128_TC	UBC	synonymous_variant	0.0036357	0.00063766	Epithelial
chr12_12915357_GC	GPRC5A	3_prime_UTR_variant	0.143186	0.00688638	Epithelial
chr12_13197706_TC	EMP1	intron_variant	0.290885	2.8867e-07	Epithelial
chr12_15704027_AG	EPS8	intron_variant	0.0851454	0.0498172	Epithelial
chr12_19089520_GA	RPL7P6	non_coding_transcript_exon_variant	-0.0409091	0.0625007	Epithelial
chr12_19089630_GC	RPL7P6	non_coding_transcript_exon_variant	-0.0273349	0.0214427	Epithelial
chr12_21798760_TG	ABCC9	3_prime_UTR_variant	-0.240059	0.0190003	Epithelial
chr12_21798815_TC	ABCC9	3_prime_UTR_variant	0.0615245	0.030058	Epithelial
chr12_21798920_CA	ABCC9	3_prime_UTR_variant	0.124767	0.0355771	Epithelial
chr12_21798962_CT	ABCC9	3_prime_UTR_variant	0.15134	0.0158406	Epithelial
chr12_56116632_TG	RPL41	5_prime_UTR_premature_start_codon_gain_variant	-0.14545	0.00269881	Epithelial
chr12_56155125_CT	MYL6B	synonymous_variant	-0.262971	3.98911e-06	Epithelial
chr12_56155152_CT	MYL6B	synonymous_variant	-0.195703	0.000994776	Epithelial
chr12_56638177_CT	ATP5F1B	splice_region_variant	-0.108816	0.00144708	Epithelial
chr12_66137914_AG	TMBIM4	3_prime_UTR_variant	-0.185703	0.00420464	Epithelial
chr12_68553378_AG	RPSAP12	non_coding_transcript_exon_variant	-0.112235	0.0856366	Epithelial
chr12_68553580_CG	RPSAP12	non_coding_transcript_exon_variant	-0.110115	0.0499314	Epithelial
chr12_68553629_GC	RPSAP12	non_coding_transcript_exon_variant	-0.105148	0.0255875	Epithelial
chr12_76056120_TC	NAP1L1	synonymous_variant	0.163728	0.00192141	Epithelial
chr12_95260405_GC	VEZT	downstream_gene_variant	0.108431	0.0250372	Epithelial
chr12_98235208_TC	AC016152.1	intron_variant	0.336649	0.00145656	Epithelial
chr12_98236021_TC	AC016152.1	intron_variant	0.0841308	0.0711801	Epithelial
chr13_109424243_AG	LINC00399-AL163541.1	intergenic_region	0.283425	1.13168e-06	Epithelial
chr13_110892765_TC	ANKRD10	3_prime_UTR_variant	0.198351	0.00211726	Epithelial
chr13_110897383_TC	ANKRD10	upstream_gene_variant	-0.184588	0.0128444	Epithelial
chr13_27255173_GA	LINC02340	upstream_gene_variant	0.113945	0.0502576	Epithelial
chr13_32523346_GC	N4BP2L2	upstream_gene_variant	-0.0601496	0.00783337	Epithelial
chr13_43107291_GA	DNAJC15	3_prime_UTR_variant	0.112176	0.00187914	Epithelial
chr13_62899739_AG	LINC00448-AL354810.1	intergenic_region	0.0884313	0.0733156	Epithelial
chr13_75811939_TG	LMO7	upstream_gene_variant	0.165963	0.000897375	Epithelial
chr13_81690867_TC	PTMAP5	downstream_gene_variant	0.0139075	0.0800231	Epithelial
chr14_102080768_AG	HSP90AA1	3_prime_UTR_variant	0.209025	9.95976e-05	Epithelial
chr14_102083502_AG	HSP90AA1	downstream_gene_variant	0.263113	7.28541e-05	Epithelial
chr14_22575102_TG	DAD1	3_prime_UTR_variant	0.115695	0.00965366	Epithelial
chr14_34740711_CT	RPL12P6	non_coding_transcript_exon_variant	-0.0107896	0.0719013	Epithelial
chr14_49586377_GC	RPS29	5_prime_UTR_premature_start_codon_gain_variant	-0.152722	0.00224289	Epithelial
chr14_49586378_AC	RPS29	5_prime_UTR_premature_start_codon_gain_variant	-0.169641	8.56278e-06	Epithelial
chr14_69714061_CG	SUSD6	3_prime_UTR_variant	-0.071169	0.0846407	Epithelial
chr14_77468802_GA	AHSA1	downstream_gene_variant	0.15805	0.00180083	Epithelial
chr14_94115791_GT	IFI27	start_lost	-0.0931466	0.00317132	Epithelial
chr14_94115793_CT	IFI27	missense_variant	-0.0861666	0.00872282	Epithelial
chr14_94116589_CG	IFI27	3_prime_UTR_variant	0.0912856	7.44689e-05	Epithelial
chr15_23220176_TC	MIR4509-1-AC116165.3	intergenic_region	0.0759873	0.0358293	Epithelial
chr15_30344837_CG	AC019322.4	non_coding_transcript_exon_variant	0.141429	0.0216301	Epithelial
chr15_30345806_CA	AC019322.4	non_coding_transcript_exon_variant	-0.290714	0.0767558	Epithelial
chr15_32185930_GC	AC068448.1	non_coding_transcript_exon_variant	0.154743	0.0207699	Epithelial
chr15_43115871_CT	AC068724.3	intron_variant	-0.115051	0.0265622	Epithelial
chr15_44711516_CG	B2M	5_prime_UTR_variant	-0.040974	0.0328414	Epithelial
chr15_44717814_GC	B2M	3_prime_UTR_variant	-0.0514815	0.093229	Epithelial
chr15_47730336_CG	SEMA6D	intron_variant	-0.123985	0.00199124	Epithelial
chr15_59343799_CG	RNU6-212P	upstream_gene_variant	-0.104773	0.0135174	Epithelial
chr15_59768525_GA	RPS3AP6	non_coding_transcript_exon_variant	-0.164246	0.0376517	Epithelial
chr15_59768792_AC	RPS3AP6	non_coding_transcript_exon_variant	-0.170781	0.0147177	Epithelial
chr15_64072691_GA	CIAO2A	3_prime_UTR_variant	-0.138379	0.0258416	Epithelial
chr15_77046442_GC	TSPAN3	3_prime_UTR_variant	-0.15288	0.00919514	Epithelial
chr15_78548878_TC	PSMA4	stop_lost	-0.0377822	0.00261925	Epithelial
chr16_2771100_TC	SRRM2	3_prime_UTR_variant	-0.10758	0.0285011	Epithelial
chr16_61055601_GA	RPS27AP16	non_coding_transcript_exon_variant	0.028099	0.00902457	Epithelial
chr16_85805047_TC	COX4I1	synonymous_variant	-0.233837	0.000577976	Epithelial
chr16_8815644_CT	PMM2	downstream_gene_variant	0.0231214	0.00017703	Epithelial
chr17_1394253_CT	YWHAE	downstream_gene_variant	0.112586	0.0166053	Epithelial
chr17_18651605_GA	AC026271.1	downstream_gene_variant	0.00518764	0.0256877	Epithelial
chr17_18651641_AG	AC026271.1	downstream_gene_variant	-0.0277001	3.08582e-05	Epithelial
chr17_28723923_AC	RPL23A	3_prime_UTR_variant	-0.0366002	0.0630708	Epithelial
chr17_38850478_GC	RPL23	splice_region_variant&intron_variant	-0.114253	0.00787193	Epithelial
chr17_47947686_AG	PNPO	3_prime_UTR_variant	0.126758	1.28229e-08	Epithelial
chr17_4797724_CT	PSMB6	synonymous_variant	0.118177	0.0121472	Epithelial
chr17_58353823_CA	RNF43	3_prime_UTR_variant	0.0611084	0.059746	Epithelial
chr17_65017351_TC	GNA13	intron_variant	-0.0747426	0.0860951	Epithelial
chr17_75266212_TC	MRPS7	3_prime_UTR_variant	-0.115306	0.0129246	Epithelial
chr17_76565237_GA	AC015802.6	3_prime_UTR_variant	-0.109472	0.0270986	Epithelial
chr17_78207519_TC	AFMID	3_prime_UTR_variant	-0.0297203	0.0257958	Epithelial
chr19_23827680_GA	AC139769.2	intron_variant	-0.0635209	0.0641438	Epithelial
chr19_23827864_TG	AC139769.2	intron_variant	-0.198504	0.00373638	Epithelial
chr19_32712769_AG	NUDT19	3_prime_UTR_variant	-0.0170153	0.000305301	Epithelial
chr19_41761981_TG	CEACAM6	missense_variant	-0.224107	0.000627114	Epithelial
chr2_106697980_TC	EEF1A1P12	non_coding_transcript_exon_variant	-0.110477	0.0213158	Epithelial
chr2_110287115_CT	AC140479.4	downstream_gene_variant	-0.160315	1.65335e-05	Epithelial
chr2_112651648_GC	SLC20A1	upstream_gene_variant	0.0916021	0.0427384	Epithelial
chr2_113466655_TG	CBWD2	upstream_gene_variant	-0.339816	0.0038673	Epithelial
chr2_113485623_AG	CBWD2	intron_variant	0.118308	0.019387	Epithelial
chr2_134284450_CA	MGAT5	intron_variant	0.124955	0.0310353	Epithelial
chr2_20032923_CT	LAPTM4A	3_prime_UTR_variant	-0.32817	0.0403815	Epithelial
chr2_203016269_TC	NBEAL1	5_prime_UTR_variant	-0.113386	0.00920145	Epithelial
chr2_26191048_CT	HADHA	3_prime_UTR_variant	-0.152239	0.000195966	Epithelial
chr2_41399776_TC	HNRNPA1P57-AC009413.1	intergenic_region	0.00647226	0.095196	Epithelial
chr2_65269010_AG	ACTR2	3_prime_UTR_variant	0.0103896	0.0088495	Epithelial
chr2_65271206_AG	ACTR2	3_prime_UTR_variant	-0.104822	1.93418e-05	Epithelial
chr2_86775583_GA	RMND5A	3_prime_UTR_variant	0.0195399	0.0572102	Epithelial
chr2_95902907_AG	ANKRD36C	intron_variant	-0.187882	0.000166794	Epithelial
chr20_1310055_GC	SDCBP2	3_prime_UTR_variant	-0.209686	1.58514e-06	Epithelial
chr20_32369998_CT	ASXL1	intron_variant	0.411621	4.73552e-12	Epithelial
chr20_49278660_CT	ZNFX1	upstream_gene_variant	0.0679733	0.0577099	Epithelial
chr20_49698840_AC	B4GALT5	intron_variant	0.114397	0.0174008	Epithelial
chr20_50751515_CG	PARD6B	3_prime_UTR_variant	0.396488	0.00154937	Epithelial
chr20_62138276_AG	PSMA7	synonymous_variant	-0.131788	0.000806529	Epithelial
chr21_38823561_TC	ETS2	3_prime_UTR_variant	0.111738	0.0322105	Epithelial
chr21_8211263_AT	RNA5-8SN2	upstream_gene_variant	0.063593	0.0409003	Epithelial
chr21_8394298_AT	RNA5-8SN3	upstream_gene_variant	0.0881568	0.0252186	Epithelial
chr21_8394356_TA	FP236383.4	upstream_gene_variant	-0.106422	0.0402951	Epithelial
chr21_8438508_AT	RNA5-8SN1	upstream_gene_variant	0.074507	0.00447068	Epithelial
chr21_8438526_AC	RNA5-8SN1	upstream_gene_variant	0.0375857	0.0454969	Epithelial
chr3_128620110_TC	RPN1	3_prime_UTR_variant	-0.0522496	0.000129387	Epithelial
chr3_129171507_GA	CNBP	splice_region_variant&synonymous_variant	-0.147059	2.30456e-09	Epithelial
chr3_149375451_AG	TM4SF1	synonymous_variant	0.177529	0.000454418	Epithelial
chr3_40462062_AG	RPL14	missense_variant	-0.0273234	0.000515949	Epithelial
chr3_40462277_CA	RPL14	3_prime_UTR_variant	-0.313606	0.0251031	Epithelial
chr3_58171792_GC	FLNB	3_prime_UTR_variant	-0.0822532	0.0683745	Epithelial
chr3_96618006_CT	MTRNR2L12	5_prime_UTR_variant	0.099683	0.00751085	Epithelial
chr4_150648011_TC	LRBA	intron_variant	0.104543	0.0485317	Epithelial
chr4_15968315_TC	PROM1	3_prime_UTR_variant	-0.114528	0.0258835	Epithelial
chr4_25747681_CA	SEL1L3	3_prime_UTR_variant	0.123867	0.00395339	Epithelial
chr4_6642664_GA	MRFAP1	3_prime_UTR_variant	-0.00976404	0.0790802	Epithelial
chr4_6696979_AC	S100P	synonymous_variant	0.21593	0.00191125	Epithelial
chr4_67419504_AC	AC104806.2	downstream_gene_variant	-0.143536	0.04672	Epithelial
chr5_10254705_AG	CCT5	synonymous_variant	-0.22339	1.34764e-11	Epithelial
chr5_10264850_AG	CCT5	3_prime_UTR_variant	-0.139555	0.0315515	Epithelial
chr5_128188363_TC	SLC12A2	3_prime_UTR_variant	0.442026	2.68616e-09	Epithelial
chr5_133972170_CA	VDAC1	3_prime_UTR_variant	-0.226782	0.00188223	Epithelial
chr5_141318589_TC	TAF7	3_prime_UTR_variant	0.219079	0.000472887	Epithelial
chr5_14651968_GC	EEF1A1P13	non_coding_transcript_exon_variant	-0.17238	0.00336352	Epithelial
chr5_14652034_GC	EEF1A1P13	non_coding_transcript_exon_variant	-0.152998	0.0250134	Epithelial
chr5_14652877_AG	EEF1A1P13	non_coding_transcript_exon_variant	0.00288158	0.0962883	Epithelial
chr5_150184325_GA	CDX1	3_prime_UTR_variant	-0.515573	0.02587	Epithelial
chr5_150184326_GC	CDX1	3_prime_UTR_variant	-0.512845	0.0108942	Epithelial
chr5_168616727_TG	RPL10P9	non_coding_transcript_exon_variant	0.0588235	0.00124212	Epithelial
chr5_168616956_AG	RPL10P9	non_coding_transcript_exon_variant	0.0216399	0.00241497	Epithelial
chr5_93683035_TC	FAM172A	intron_variant	-0.00878661	0.0739711	Epithelial
chr6_113861089_AT	MARCKS	3_prime_UTR_variant	-0.193182	7.28243e-05	Epithelial
chr6_138092196_GC	PERP	missense_variant	0.133502	0.00353425	Epithelial
chr6_168078924_GA	FRMD1	synonymous_variant	-0.16063	8.2333e-06	Epithelial
chr6_2970334_GA	SERPINB6	5_prime_UTR_variant	0.208239	0.000624545	Epithelial
chr6_2970707_GC	SERPINB6	5_prime_UTR_premature_start_codon_gain_variant	0.117065	0.0100808	Epithelial
chr6_29890983_TC	AL645929.1	upstream_gene_variant	-0.0437956	0.000377547	Epithelial
chr6_29929550_AC	HCG4B	upstream_gene_variant	-0.348819	2.05461e-14	Epithelial
chr6_29929583_TA	HCG4B	upstream_gene_variant	-0.24149	4.65754e-10	Epithelial
chr6_29929737_TC	HCG4B	upstream_gene_variant	-0.0858268	0.0684611	Epithelial
chr6_29945567_GA	HLA-A	3_prime_UTR_variant	0.330194	3.72344e-08	Epithelial
chr6_29945861_GC	HLA-A	3_prime_UTR_variant	-0.135366	0.0462909	Epithelial
chr6_30009791_TC	AL671277.2	upstream_gene_variant	-0.106459	5.13492e-07	Epithelial
chr6_42693084_GC	UBR2	3_prime_UTR_variant	-0.0802938	0.00162694	Epithelial
chr6_47508604_AG	CD2AP	intron_variant	0.0923683	0.063672	Epithelial
chr6_47626566_TC	CD2AP	3_prime_UTR_variant	-0.0223285	1.22265e-05	Epithelial
chr7_100994087_AG	MUC12	missense_variant	-0.0694646	0.0323556	Epithelial
chr7_127817955_CA	SND1	intron_variant	0.0840915	0.0720628	Epithelial
chr7_130932354_TC	AC016831.4	upstream_gene_variant	0.146808	0.00612302	Epithelial
chr7_130938498_AC	LINC-PINT	downstream_gene_variant	0.243065	0.000175132	Epithelial
chr7_130938678_CT	LINC-PINT	downstream_gene_variant	0.229915	0.000399411	Epithelial
chr7_20179931_TC	MACC1	intron_variant	0.107389	0.0226063	Epithelial
chr7_42937644_TC	MRPL32	3_prime_UTR_variant	0.0984233	0.0177844	Epithelial
chr7_44578149_CT	TMED4	3_prime_UTR_variant	-0.210657	0.000465131	Epithelial
chr7_44801479_CT	PPIA	3_prime_UTR_variant	-0.0497517	0.017031	Epithelial
chr7_73206429_TG	GTF2IP4	downstream_gene_variant	-0.288158	0.000294901	Epithelial
chr7_73736328_CG	ABHD11	3_prime_UTR_variant	-0.111455	0.0270156	Epithelial
chr7_74759825_TG	GTF2I	3_prime_UTR_variant	-0.271733	0.00023228	Epithelial
chr7_75186250_AC	GTF2IP1	downstream_gene_variant	-0.211699	0.0113807	Epithelial
chr8_11838464_AG	FDFT1	missense_variant	-0.0244573	0.0673603	Epithelial
chr8_11838983_AC	FDFT1	3_prime_UTR_variant	0.29324	3.3332e-27	Epithelial
chr8_124549788_CT	NDUFB9	missense_variant	0.141063	7.5034e-05	Epithelial
chr8_51818304_TC	PCMTD1	3_prime_UTR_variant	0.149267	0.00788855	Epithelial
chr8_60621869_AG	RAB2A	3_prime_UTR_variant	-0.281955	2.45866e-09	Epithelial
chr8_94127538_GT	CDH17	3_prime_UTR_variant	0.115506	0.0575755	Epithelial
chr8_98045021_CT	RPL30	missense_variant	-0.122852	0.0102102	Epithelial
chr9_110244140_AG	TXN	3_prime_UTR_variant	0.266768	0.0050572	Epithelial
chr9_131192408_GA	NUP214	upstream_gene_variant	0.114531	0.0219453	Epithelial
chr9_131582_TC	CBWD1	intron_variant	0.395979	0.0131994	Epithelial
chr9_14270122_AG	NFIB	intron_variant	0.0805572	0.0967028	Epithelial
chr9_41141815_GC	CBWD6	downstream_gene_variant	0.112053	0.0306787	Epithelial
chr9_41141877_GT	CBWD6	downstream_gene_variant	0.118538	0.00200407	Epithelial
chr9_41142066_AT	CBWD6	downstream_gene_variant	-0.492528	0.00687072	Epithelial
chr9_41144593_CT	CBWD6	upstream_gene_variant	-0.112705	1.6596e-06	Epithelial
chr9_41161387_CT	CBWD6	upstream_gene_variant	-0.344625	0.000931299	Epithelial
chr9_63990662_TC	AL163540.1	intron_variant	0.104543	0.0485317	Epithelial
chrM_10057_TG	MT-TG	splice_region_variant&non_coding_transcript_exon_variant	-0.279105	1.71153e-13	Epithelial
chrM_10058_AG	MT-TG	splice_region_variant&non_coding_transcript_exon_variant	-0.271742	3.47556e-12	Epithelial
chrM_10208_TC	MT-ND3	synonymous_variant	-0.283707	6.05308e-12	Epithelial
chrM_10398_AG	MT-ND3	missense_variant	-0.174595	0.000550297	Epithelial
chrM_10400_CT	MT-ND3	synonymous_variant	-0.257385	1.204e-07	Epithelial
chrM_10469_AG	MT-TR	splice_region_variant&non_coding_transcript_exon_variant	-0.375764	0.00567192	Epithelial
chrM_10470_AG	MT-ND4L	start_lost	-0.218677	0.0162899	Epithelial
chrM_10873_TC	MT-ND4	synonymous_variant	-0.255574	6.00275e-05	Epithelial
chrM_10914_GA	MT-ND4	missense_variant	0.0785433	0.000272046	Epithelial
chrM_10915_TC	MT-ND4	synonymous_variant	0.153386	0.000770016	Epithelial
chrM_1119_TC	MT-TV	upstream_gene_variant	0.287362	9.06829e-07	Epithelial
chrM_11719_GA	MT-ND4	synonymous_variant	0.328988	1.24962e-07	Epithelial
chrM_12138_GA	MT-TS1	upstream_gene_variant	-0.0803796	0.0782667	Epithelial
chrM_12335_TG	MT-TL2	splice_region_variant&non_coding_transcript_exon_variant	-0.176055	0.00831571	Epithelial
chrM_12336_AG	MT-TL2	splice_region_variant&non_coding_transcript_exon_variant	-0.136761	0.0305849	Epithelial
chrM_12630_GA	MT-ND5	stop_gained	0.152677	0.000770019	Epithelial
chrM_12705_CT	MT-ND5	synonymous_variant	-0.259812	4.65082e-05	Epithelial
chrM_12882_CT	MT-ND5	synonymous_variant	0.210136	0.00216475	Epithelial
chrM_13263_AG	MT-ND5	synonymous_variant	-0.000475059	0.0821341	Epithelial
chrM_13590_GA	MT-ND5	synonymous_variant	-0.171351	8.26288e-05	Epithelial
chrM_13928_GC	MT-ND5	missense_variant	0.154055	0.0221583	Epithelial
chrM_1438_AG	MT-TV	upstream_gene_variant	-0.000145111	0.0428215	Epithelial
chrM_146_TC	MT-TF	upstream_gene_variant	0.187032	0.00230345	Epithelial
chrM_14746_AG	MT-ND6	upstream_gene_variant	-0.143322	0.0502473	Epithelial
chrM_14766_CT	MT-CYB	missense_variant	-0.0935318	0.0777735	Epithelial
chrM_14783_TC	MT-CYB	synonymous_variant	-0.287583	2.74464e-06	Epithelial
chrM_150_CT	MT-TF	upstream_gene_variant	0.178353	0.00198727	Epithelial
chrM_15043_GA	MT-CYB	synonymous_variant	-0.16434	0.00471787	Epithelial
chrM_15301_GA	MT-CYB	synonymous_variant	0.000601889	0.0722468	Epithelial
chrM_15326_AG	MT-CYB	missense_variant	-0.000206124	0.0921279	Epithelial
chrM_15346_GA	MT-CYB	synonymous_variant	0.283465	1.11919e-06	Epithelial
chrM_15784_TC	MT-CYB	synonymous_variant	-0.24149	4.65754e-10	Epithelial
chrM_1598_GC	MT-TV	upstream_gene_variant	0.0808419	0.0013055	Epithelial
chrM_1601_CG	MT-RNR1	splice_region_variant&non_coding_transcript_exon_variant	0.0682283	0.000109135	Epithelial
chrM_16223_CT	MT-ND6	upstream_gene_variant	-0.293843	3.34462e-09	Epithelial
chrM_16298_TC	MT-ND6	upstream_gene_variant	-0.290854	1.81562e-10	Epithelial
chrM_16304_TC	MT-ND6	upstream_gene_variant	0.126085	0.0315075	Epithelial
chrM_16311_TC	MT-ND6	upstream_gene_variant	-0.408128	1.75948e-18	Epithelial
chrM_1670_AG	MT-TV	splice_region_variant&non_coding_transcript_exon_variant	-0.334266	2.33455e-08	Epithelial
chrM_2706_AG	MT-TL1	upstream_gene_variant	0.232162	3.77033e-06	Epithelial
chrM_3084_AG	MT-TL1	upstream_gene_variant	0.224213	2.60954e-05	Epithelial
chrM_3221_AG	MT-TL1	upstream_gene_variant	-0.209606	4.37391e-07	Epithelial
chrM_3237_TA	MT-ND1	upstream_gene_variant	0.0892241	0.000173123	Epithelial
chrM_3238_GC	MT-ND1	upstream_gene_variant	0.0884076	0.00148699	Epithelial
chrM_3245_CT	MT-ND1	upstream_gene_variant	0.162927	1.78343e-06	Epithelial
chrM_3303_CG	MT-TL1	splice_region_variant&non_coding_transcript_exon_variant	-0.106286	0.00026901	Epithelial
chrM_3304_AG	MT-TL1	splice_region_variant&non_coding_transcript_exon_variant	-0.0698746	0.0113362	Epithelial
chrM_3438_GA	MT-ND1	synonymous_variant	0.220315	3.21662e-05	Epithelial
chrM_3497_CT	MT-ND1	missense_variant	0.263504	3.40309e-06	Epithelial
chrM_3537_AG	MT-ND1	synonymous_variant	0.232244	1.7497e-05	Epithelial
chrM_3571_CT	MT-ND1	missense_variant	0.270906	2.41395e-06	Epithelial
chrM_3915_GA	MT-ND1	synonymous_variant	-0.211673	5.85187e-12	Epithelial
chrM_3970_CT	MT-ND1	synonymous_variant	0.144615	0.0207385	Epithelial
chrM_4086_CT	MT-ND1	synonymous_variant	0.111856	0.0327307	Epithelial
chrM_4264_GA	MT-TM	upstream_gene_variant	-0.18902	0.00107075	Epithelial
chrM_4268_TA	MT-TM	upstream_gene_variant	-0.0747626	0.00249442	Epithelial
chrM_4400_AG	MT-TM	upstream_gene_variant	0.212434	0.00510443	Epithelial
chrM_4401_AG	MT-TQ	upstream_gene_variant	0.269138	0.000917345	Epithelial
chrM_4468_TG	MT-TM	splice_region_variant&non_coding_transcript_exon_variant	-0.196013	0.000130247	Epithelial
chrM_4469_AG	MT-TM	splice_region_variant&non_coding_transcript_exon_variant	-0.143532	0.0102417	Epithelial
chrM_4703_TC	MT-ND2	synonymous_variant	0.153425	0.000766342	Epithelial
chrM_4715_AG	MT-ND2	synonymous_variant	-0.450643	9.8535e-15	Epithelial
chrM_4769_AG	MT-ND2	missense_variant	0.00326368	1.43966e-12	Epithelial
chrM_4853_GA	MT-ND2	synonymous_variant	-0.245427	1.18359e-10	Epithelial
chrM_5424_CT	MT-ND2	missense_variant	-0.245103	2.39837e-09	Epithelial
chrM_5900_AG	MT-TQ	upstream_gene_variant	0.215507	0.0136554	Epithelial
chrM_6392_TC	MT-CO1	synonymous_variant	0.173189	0.00863006	Epithelial
chrM_6752_AG	MT-CO1	synonymous_variant	-0.264441	4.01648e-12	Epithelial
chrM_6962_GA	MT-CO1	synonymous_variant	-0.000777059	0.0315557	Epithelial
chrM_7028_CT	MT-CO1	synonymous_variant	0.141234	0.0300846	Epithelial
chrM_73_AG	MT-TF	upstream_gene_variant	-0.184634	0.00994972	Epithelial
chrM_7584_TG	MT-TD	splice_region_variant&non_coding_transcript_exon_variant	-0.260344	6.47555e-08	Epithelial
chrM_7585_AG	MT-TD	splice_region_variant&non_coding_transcript_exon_variant	-0.220016	4.01608e-09	Epithelial
chrM_7853_GA	MT-CO2	missense_variant	0.0876257	0.0503375	Epithelial
chrM_8149_AG	MT-CO2	synonymous_variant	0.111532	0.0256335	Epithelial
chrM_8281_CG	MT-TQ	upstream_gene_variant	0.121247	0.027165	Epithelial
chrM_8365_AG	MT-TQ	upstream_gene_variant	0.0349486	0.0490295	Epithelial
chrM_8584_GA	MT-ATP6	missense_variant	-0.0881823	0.0821924	Epithelial
chrM_8701_AG	MT-ATP6	missense_variant	-0.190694	0.00234653	Epithelial
chrM_8772_TC	MT-ATP6	synonymous_variant	0.271575	2.19922e-06	Epithelial
chrM_8860_AG	MT-ATP6	missense_variant	-0.000853732	0.00716014	Epithelial
chrM_9206_AG	MT-ATP6	splice_region_variant&stop_retained_variant	0.13171	3.83538e-06	Epithelial
chrM_9208_TA	MT-CO3	start_lost	0.0540684	0.0186848	Epithelial
chrM_9209_GA	MT-CO3	start_lost	0.0297208	0.0251387	Epithelial
chrM_9540_TC	MT-CO3	synonymous_variant	-0.148434	0.014966	Epithelial
chrM_9548_GA	MT-CO3	synonymous_variant	0.123225	0.0167411	Epithelial
chrM_9992_CA	MT-TA	upstream_gene_variant	0.148005	0.00178073	Epithelial
chrM_9993_TA	MT-TA	upstream_gene_variant	-0.235244	0.0102801	Epithelial
chrM_9994_CA	MT-TA	upstream_gene_variant	-0.118745	0.0135602	Epithelial
chrX_119871904_GA	NDUFA1	5_prime_UTR_variant	-0.128176	4.92808e-05	Epithelial
chrX_119871905_GC	NDUFA1	5_prime_UTR_variant	-0.117546	0.000190752	Epithelial
chrX_77905225_TA	COX7B	synonymous_variant	-0.0539067	0.00539543	Epithelial
chrX_77905226_GC	COX7B	missense_variant	-0.0540715	0.00537351	Epithelial
chrY_56875436_AG	CTBP2P1-CHR_END	intergenic_region	-0.219365	0.0575022	Epithelial
