# Supplementary material for: Single‐Cell RNA Editing Identifies T Cell ADAR1 as a Key Regulator of Immune Exhaustion and Anti‐PD‐1 Resistance in Colorectal Cancer
Source: Adv Sci (Weinh). 2026 Jun 15:e76143. Online ahead of print. doi: 10.1002/advs.76143 (PMC13336568; doi:10.1002/advs.76143)
Supplement: Supplementary file 3 — Supporting File 3: smll72608‐sup‐0003‐TableS2.xlsx. [file ADVS-9999-e76143-s002.xlsx]

## Sheet: Supplementary Table2
Table S2. The differential editing sites occurred in more than 10% samples between group-2 and group-1.
DESs = differential editing sites Delta_frequencies = Group2-Group1
DESs	Genes	Consequences	Delta_frequencies	Pvalue
chr10_96750493_TG	RPL13AP5	non_coding_transcript_exon_variant	-0.344831	8.17623e-38
chr6_31269963_TC	HLA-C	splice_region_variant	-0.440271	5.58423e-25
chr6_29829629_GA	HLA-G	synonymous_variant	-0.170199	1.47123e-22
chr6_30261445_TC	HLA-L	non_coding_transcript_exon_variant	-0.07617	7.273e-22
chr17_81249442_AG	SLC38A10	intron_variant	-0.257793	2.01696e-21
chr6_31271845_CA	HLA-C	missense_variant	0.36223	3.77837e-21
chr7_103098596_CT	ARMC10	3_prime_UTR_variant	-0.111001	2.94329e-20
chr5_32403241_CT	ZFR	missense_variant	0.0592593	1.06604e-18
chr6_31269960_CT	HLA-C	splice_region_variant	-0.38667	1.36355e-18
chr8_144424239_AG	VPS28	synonymous_variant	-0.0128687	1.53351e-17
chr15_64160102_AT	PPIB	splice_donor_variant	-0.285442	6.12616e-17
chr6_31269961_CT	HLA-C	splice_region_variant	-0.387031	7.64463e-15
chr1_150811479_TC	ARNT	3_prime_UTR_variant	-0.264709	1.63966e-14
chrX_123912870_AG	XIAP	3_prime_UTR_variant	-0.168904	2.29011e-14
chr6_30261597_TC	HLA-L	non_coding_transcript_exon_variant	-0.0199373	3.17083e-14
chr19_5691456_AG	RPL36	splice_region_variant	-0.329877	4.39519e-14
chr7_100958466_TC	MUC3A	synonymous_variant	-0.432241	5.89632e-14
chr6_34426031_CT	RPS10	splice_donor_variant	-0.437667	8.21953e-14
chr19_54207645_CA	RPS9	3_prime_UTR_variant	0.119303	1.12806e-13
chr11_74746135_CG	RNF169	upstream_gene_variant	0.0319404	1.37438e-13
chr7_100958115_CT	MUC3A	synonymous_variant	-0.374736	4.96772e-13
chr2_241816271_AG	NEU4	missense_variant	-0.12339	4.26337e-12
chr4_17801396_TC	DCAF16	3_prime_UTR_variant	-0.212113	5.04778e-12
chr6_30259635_TC	HLA-L	non_coding_transcript_exon_variant	-0.276066	7.3574e-12
chr1_632199_CT	MTCO1P12	non_coding_transcript_exon_variant	0.112244	1.59578e-11
chr2_216501857_AG	RPL37A	3_prime_UTR_variant	-0.306893	3.2173e-11
chr17_81887974_GA	ALYREF	3_prime_UTR_variant	0.261505	4.26765e-11
chr12_55821307_CG	ORMDL2	3_prime_UTR_variant	0.191225	4.90622e-11
chr10_78037434_TA	RPS24	splice_region_variant	0.384807	7.06899e-11
chr12_120197319_TG	RPLP0	splice_region_variant	-0.364488	1.10872e-10
chr12_55821309_TC	ORMDL2	3_prime_UTR_variant	0.159391	1.1907e-10
chr17_19446450_GA	RPS2P46	non_coding_transcript_exon_variant	-0.540144	1.84926e-10
chr4_1211880_CA	CTBP1	3_prime_UTR_variant	0.260427	2.27079e-10
chr22_19176068_AT	SLC25A1	3_prime_UTR_variant	0.102843	2.3559e-10
chr2_231256404_GT	ARMC9	intron_variant	0.0454982	3.71464e-10
chr10_78040608_TA	RPS24	splice_region_variant	-0.445739	3.89245e-10
chr22_19176065_GA	SLC25A1	3_prime_UTR_variant	0.102946	9.33004e-10
chr16_31123641_AG	KAT8	intron_variant	-0.181638	2.18352e-09
chr7_100958270_TC	MUC3A	missense_variant	-0.147655	2.859e-09
chr17_81249393_AG	SLC38A10	intron_variant	-0.12808	3.93299e-09
chr11_769403_TC	GATD1	3_prime_UTR_variant	-0.200219	5.37832e-09
chr10_78040607_AG	RPS24	splice_region_variant	-0.550712	5.82357e-09
chr17_81249441_GA	SLC38A10	intron_variant	-0.111459	8.22241e-09
chr9_127447728_TG	RPL12	splice_acceptor_variant	-0.629274	8.17441e-09
chr17_64360180_AG	PECAM1	synonymous_variant	-0.0315149	8.9154e-09
chr1_631862_GA	MTCO1P12	non_coding_transcript_exon_variant	-0.0300962	1.06999e-08
chr1_35602724_TC	PSMB2	3_prime_UTR_variant	-0.118538	1.16727e-08
chr7_100958279_CT	MUC3A	missense_variant	-0.200449	1.32968e-08
chr1_35602216_TC	PSMB2	3_prime_UTR_variant	-0.206814	1.50631e-08
chr17_81512362_TG	ACTG1	splice_acceptor_variant	-0.382289	2.0781e-08
chr7_100968233_CT	MUC3A	3_prime_UTR_variant	-0.25688	2.12842e-08
chr11_67585136_AT	GSTP1	splice_acceptor_variant	-0.320052	2.99136e-08
chr9_127447729_GC	RPL12	splice_region_variant	-0.596097	3.23233e-08
chr5_110763756_TC	SLC25A46	3_prime_UTR_variant	-0.0820452	3.45235e-08
chr15_41305379_AG	OIP5-AS1	non_coding_transcript_exon_variant	-0.170743	3.50774e-08
chr7_100958354_AT	MUC3A	missense_variant	-0.318816	3.58605e-08
chr20_62388454_TA	RPS21	splice_region_variant	-0.324342	6.70771e-08
chr17_81249401_AG	SLC38A10	intron_variant	-0.0435626	7.17165e-08
chr10_96750560_GA	RPL13AP5	non_coding_transcript_exon_variant	-0.11169	8.17767e-08
chr11_17077479_TC	RPS13	splice_acceptor_variant	-0.355006	8.2347e-08
chr6_30259639_TG	HLA-L	non_coding_transcript_exon_variant	-0.522057	8.69195e-08
chr6_33300984_GT	TAPBP	3_prime_UTR_variant	-0.0891393	9.43262e-08
chr12_56643589_TA	ATP5F1B	splice_acceptor_variant	-0.268416	1.13667e-07
chr16_27267043_CA	NSMCE1	intron_variant	-0.392571	1.21394e-07
chr1_35602769_TC	PSMB2	3_prime_UTR_variant	-0.210986	1.43086e-07
chr16_46660189_GT	VPS35	3_prime_UTR_variant	-0.138664	1.44454e-07
chr7_103099594_TG	ARMC10	3_prime_UTR_variant	-0.180807	1.58085e-07
chr19_39886439_AG	FCGBP	synonymous_variant	0.0562768	1.79522e-07
chr1_165910874_TC	UCK2	3_prime_UTR_variant	-0.0210307	1.84124e-07
chr2_206122616_TC	NDUFS1	3_prime_UTR_variant	-0.3018	1.87827e-07
chr15_89897322_TC	ARPIN	3_prime_UTR_variant	-0.172876	2.19736e-07
chr19_11449948_AG	PRKCSH	non_coding_transcript_exon_variant	-0.169924	2.45996e-07
chr13_19672883_AG	MPHOSPH8	3_prime_UTR_variant	-0.106574	2.53074e-07
chr11_68755966_TC	CPT1A	3_prime_UTR_variant	-0.13005	2.66739e-07
chrX_119470153_TC	SLC25A5	splice_region_variant	-0.370931	3.23409e-07
chr8_18067145_GA	ASAH1	missense_variant	-0.241018	3.34617e-07
chr11_67584132_AC	GSTP1	splice_acceptor_variant	-0.337721	3.39354e-07
chr15_89901476_TC	ARPIN	3_prime_UTR_variant	-0.195042	3.49392e-07
chr2_241671358_TA	ATG4B	missense_variant	0.131905	4.23256e-07
chrX_119470151_AT	SLC25A5	splice_region_variant	-0.282379	5.56557e-07
chr9_127447727_CG	RPL12	splice_acceptor_variant	-0.583327	5.82825e-07
chr6_42889245_AG	RPL7L1	3_prime_UTR_variant	-0.0883958	6.09846e-07
chr17_7312106_AT	EIF5A	3_prime_UTR_variant	-0.280277	6.11013e-07
chr1_108932154_AG	GPSM2	3_prime_UTR_variant	-0.179314	6.06117e-07
chr16_27267044_TC	NSMCE1	intron_variant	-0.376626	7.07613e-07
chr16_48353290_AG	LONP2	3_prime_UTR_variant	-0.152162	7.16423e-07
chr12_56645168_TC	ATP5F1B	splice_region_variant	-0.308987	7.23391e-07
chr17_75525770_GC	LLGL2	5_prime_UTR_variant	0.483593	9.45469e-07
chr19_11450324_AG	PRKCSH	intron_variant	-0.166621	9.50634e-07
chr10_72220248_AG	ANAPC16	5_prime_UTR_variant	-0.0897347	9.86409e-07
chr17_7312107_GT	EIF5A	3_prime_UTR_variant	-0.27121	1.05516e-06
chr16_48353385_AG	LONP2	3_prime_UTR_variant	-0.137136	1.06266e-06
chr17_4897998_TC	MINK1	3_prime_UTR_variant	0.0973839	1.34387e-06
chr11_67584129_TC	GSTP1	splice_region_variant	-0.313973	1.6302e-06
chr7_100958033_CT	MUC3A	missense_variant	-0.191967	1.66312e-06
chr7_100958028_CT	MUC3A	synonymous_variant	-0.119484	1.82281e-06
chr1_168251169_AG	SFT2D2	3_prime_UTR_variant	-0.147532	1.84133e-06
chr11_67585135_CT	GSTP1	splice_region_variant	-0.31841	1.84347e-06
chr1_151125240_GC	GABPB2	3_prime_UTR_variant	-0.0175659	1.86757e-06
chr19_58388133_CT	RPS5	splice_region_variant	-0.247384	1.98561e-06
chr7_100039316_AG	ZKSCAN1	3_prime_UTR_variant	-0.225816	2.16955e-06
chr11_2132041_TC	IGF2	3_prime_UTR_variant	0.0667349	2.27125e-06
chr19_39886422_AT	FCGBP	missense_variant	0.0767566	2.33054e-06
chr6_29828118_AG	HLA-G	missense_variant	0.0979719	2.33257e-06
chr4_39549388_TC	SMIM14	3_prime_UTR_variant	-0.221441	2.40702e-06
chr1_168251251_AG	SFT2D2	3_prime_UTR_variant	-0.131974	2.64391e-06
chr9_19378364_CT	RPS6	splice_region_variant	-0.146489	2.88332e-06
chr9_112684445_TC	INIP	3_prime_UTR_variant	-0.160609	2.9642e-06
chr17_7312109_CT	EIF5A	3_prime_UTR_variant	-0.171721	3.01333e-06
chr2_206122212_TC	NDUFS1	3_prime_UTR_variant	-0.140553	3.07609e-06
chr12_50930336_AG	METTL7A	3_prime_UTR_variant	-0.201876	3.1576e-06
chr16_30757178_CG	PHKG2	3_prime_UTR_variant	-0.132854	3.31119e-06
chr12_50930339_AG	METTL7A	3_prime_UTR_variant	-0.228454	3.35869e-06
chr4_17801356_TC	DCAF16	3_prime_UTR_variant	-0.100396	3.63397e-06
chr11_67584130_GA	GSTP1	splice_region_variant	-0.328428	3.63176e-06
chr11_67584133_GA	GSTP1	splice_acceptor_variant	-0.341165	3.75386e-06
chr8_18067147_AC	ASAH1	missense_variant	-0.245295	3.81524e-06
chr7_20137902_TC	MACC1	3_prime_UTR_variant	-0.220739	3.8098e-06
chr6_29831010_TC	HLA-G	3_prime_UTR_variant	0.146045	4.26575e-06
chr12_98549046_AG	TMPO	3_prime_UTR_variant	-0.196565	4.91164e-06
chr8_98045548_AG	RPL30	non_coding_transcript_exon_variant	-0.216416	5.05378e-06
chr14_106643616_GC	IGHV4-61	upstream_gene_variant	0.583333	5.06787e-06
chr12_68843717_GC	MDM2	3_prime_UTR_variant	-0.162902	5.05649e-06
chr19_38802408_TG	LGALS4	splice_region_variant	-0.259329	5.21455e-06
chr17_17383354_TG	RPL13P12	downstream_gene_variant	0.0594991	6.84645e-06
chr11_70207021_GT	FADD	3_prime_UTR_variant	0.291001	7.02821e-06
chr2_128194146_AG	UGGT1	3_prime_UTR_variant	-0.202004	7.40277e-06
chr7_17344890_AG	AHR	3_prime_UTR_variant	-0.229384	7.42267e-06
chr16_31123646_AG	KAT8	intron_variant	-0.138553	7.65669e-06
chr12_132825945_CT	RPS11P5	non_coding_transcript_exon_variant	-0.263176	7.91416e-06
chr6_70589019_AG	SDHAF4	3_prime_UTR_variant	-0.232224	8.09776e-06
chr11_768386_TC	GATD1	3_prime_UTR_variant	-0.123473	8.36184e-06
chr15_41299220_AG	OIP5-AS1	non_coding_transcript_exon_variant	-0.172322	9.03826e-06
chr2_113708698_TC	SLC35F5	3_prime_UTR_variant	-0.260952	9.46935e-06
chr11_767943_TC	GATD1	3_prime_UTR_variant	-0.176312	9.95965e-06
chr3_196943224_CA	NCBP2AS2	3_prime_UTR_variant	0.0693963	1.00797e-05
chr2_97828089_AG	TMEM131	intron_variant	-0.0718424	1.02503e-05
chr17_75525773_GA	LLGL2	5_prime_UTR_variant	0.380051	1.02385e-05
chr19_39433209_CT	RPS16	3_prime_UTR_variant	0.135488	1.03553e-05
chr7_17344903_AG	AHR	3_prime_UTR_variant	-0.179966	1.05212e-05
chr12_108645250_GA	CORO1C	3_prime_UTR_variant	0.22607	1.10402e-05
chr16_30757182_TA	PHKG2	3_prime_UTR_variant	0.0992747	1.1692e-05
chr2_207754955_TC	CCNYL1	3_prime_UTR_variant	-0.237232	1.18705e-05
chrX_49069318_TG	CCDC120	3_prime_UTR_variant	0.103215	1.19941e-05
chr2_150469643_CA	RND3	3_prime_UTR_variant	-0.181625	1.24538e-05
chr1_100024440_AG	SLC35A3	3_prime_UTR_variant	-0.16899	1.32116e-05
chrX_119470149_TA	SLC25A5	splice_donor_variant	-0.292693	1.34417e-05
chr19_17815421_AG	INSL3	downstream_gene_variant	-0.151597	1.41257e-05
chr10_72234955_AG	ANAPC16	3_prime_UTR_variant	-0.159476	1.42854e-05
chr2_113708692_TC	SLC35F5	3_prime_UTR_variant	-0.261293	1.42727e-05
chr3_156541506_TC	SSR3	3_prime_UTR_variant	-0.108448	1.45334e-05
chr16_10531456_TC	EMP2	3_prime_UTR_variant	-0.101402	1.5008e-05
chr6_29830994_TC	HLA-G	3_prime_UTR_variant	0.0964466	1.54313e-05
chr5_179730294_GA	CANX	3_prime_UTR_variant	-0.120143	1.55191e-05
chr1_15573220_TC	AGMAT	3_prime_UTR_variant	-0.153965	1.55836e-05
chr6_29830989_AC	HLA-G	3_prime_UTR_variant	0.0963964	1.65231e-05
chr1_89183877_TC	GBP4	3_prime_UTR_variant	-0.148573	1.69152e-05
chr16_27267035_TC	NSMCE1	intron_variant	-0.280057	1.70648e-05
chr16_10529848_TC	EMP2	3_prime_UTR_variant	-0.164336	1.79024e-05
chr1_108932002_AG	GPSM2	3_prime_UTR_variant	-0.239366	2.04434e-05
chr7_101091607_AG	TRIM56	3_prime_UTR_variant	-0.14612	2.05006e-05
chr7_100958051_TC	MUC3A	missense_variant	-0.415637	2.07526e-05
chr19_54206273_CA	RPS9	splice_region_variant	-0.255726	2.24171e-05
chr2_190880897_GC	GLS	5_prime_UTR_variant	0.295906	2.30682e-05
chr7_17345106_AG	AHR	3_prime_UTR_variant	-0.186922	2.47041e-05
chr15_89897422_TC	ARPIN	3_prime_UTR_variant	-0.16466	2.51791e-05
chr6_29828228_AC	HLA-G	missense_variant	0.138664	2.51376e-05
chr2_37202594_AG	CEBPZOS	3_prime_UTR_variant	-0.0965521	2.58887e-05
chr4_2938358_TC	NOP14	3_prime_UTR_variant	-0.207151	2.61527e-05
chr2_206122504_TC	NDUFS1	3_prime_UTR_variant	-0.170127	2.85331e-05
chr14_94114884_AT	IFI27	splice_region_variant	-0.000487244	2.95508e-05
chr2_206123001_TC	NDUFS1	3_prime_UTR_variant	-0.180943	2.98284e-05
chr4_39549167_TC	SMIM14	3_prime_UTR_variant	-0.153777	2.98506e-05
chr19_41872775_AG	RPS19	3_prime_UTR_variant	-0.117009	3.02803e-05
chr16_31122966_AG	KAT8	intron_variant	-0.161012	3.21105e-05
chr1_23961914_AG	PNRC2	3_prime_UTR_variant	-0.236135	3.24776e-05
chr6_36141593_AG	MAPK13	3_prime_UTR_variant	-0.192704	3.26365e-05
chr19_35123437_GC	FXYD3	splice_region_variant	-0.33024	3.37819e-05
chr21_33552836_CT	SON	missense_variant	0.00926867	3.47731e-05
chr17_75525767_CG	LLGL2	5_prime_UTR_variant	0.520997	3.57219e-05
chr6_29830995_GC	HLA-G	3_prime_UTR_variant	0.0977378	3.60716e-05
chr3_156541617_TC	SSR3	3_prime_UTR_variant	-0.129308	4.06301e-05
chr1_9928633_TC	LZIC	3_prime_UTR_variant	-0.162998	4.28006e-05
chr17_17383355_AT	RPL13P12	downstream_gene_variant	-0.0620299	4.34228e-05
chr19_57866918_AG	ZNF814	intron_variant	-0.101828	4.36343e-05
chr14_106606568_CT	IGHV4-55	upstream_gene_variant	-0.107953	4.36045e-05
chr20_44430604_GT	HNF4A	3_prime_UTR_variant	-0.0383959	4.47607e-05
chr19_39886355_CT	FCGBP	synonymous_variant	0.109458	4.73906e-05
chr15_41305449_AG	OIP5-AS1	non_coding_transcript_exon_variant	-0.122105	5.03836e-05
chr20_58895610_AG	GNAS	splice_acceptor_variant	-0.233126	5.31255e-05
chr22_35661238_AG	APOL6	3_prime_UTR_variant	-0.113422	5.37483e-05
chr16_31123560_AG	KAT8	intron_variant	-0.11381	5.4788e-05
chr18_63331294_CG	KDSR	3_prime_UTR_variant	-0.368445	5.73046e-05
chr1_9927412_TC	LZIC	3_prime_UTR_variant	-0.104042	5.79677e-05
chr14_74735699_AG	FCF1	3_prime_UTR_variant	-0.151318	5.90675e-05
chr1_20652339_TC	DDOST	3_prime_UTR_variant	-0.2712	5.97374e-05
chr7_100958029_GA	MUC3A	missense_variant	-0.122302	6.04275e-05
chr6_30261637_TG	HLA-L	non_coding_transcript_exon_variant	0.111809	6.23085e-05
chr1_179074965_AG	FAM20B	3_prime_UTR_variant	-0.182977	6.50393e-05
chr5_179730285_CT	CANX	3_prime_UTR_variant	0.0855183	6.58176e-05
chr19_54279064_TC	LILRB2	missense_variant	-0.163636	6.81723e-05
chr16_1325959_AG	UBE2I	3_prime_UTR_variant	0.0738469	6.92069e-05
chr7_100958400_CT	MUC3A	synonymous_variant	-0.0777709	7.31439e-05
chr19_11450356_AG	PRKCSH	intron_variant	-0.133423	7.37642e-05
chr20_45884755_AG	ZSWIM1	3_prime_UTR_variant	-0.164731	7.37531e-05
chr7_17345194_AG	AHR	3_prime_UTR_variant	-0.133948	7.5631e-05
chr14_69714061_CG	SUSD6	3_prime_UTR_variant	0.040716	7.79697e-05
chr7_100958118_AG	MUC3A	synonymous_variant	-0.244221	7.77631e-05
chr19_54206272_CG	RPS9	splice_region_variant	-0.272927	7.97865e-05
chr16_48354483_AG	LONP2	3_prime_UTR_variant	-0.121017	8.05448e-05
chr16_522028_TC	RAB11FIP3	3_prime_UTR_variant	-0.0594478	8.2769e-05
chr16_522026_TC	RAB11FIP3	3_prime_UTR_variant	-0.0549118	8.39266e-05
chrX_120256610_AG	ZBTB33	3_prime_UTR_variant	0.0434783	8.90003e-05
chr22_35661278_AG	APOL6	3_prime_UTR_variant	-0.175389	9.09368e-05
chr2_113707724_TC	SLC35F5	3_prime_UTR_variant	-0.190993	9.15301e-05
chr1_179074975_AG	FAM20B	3_prime_UTR_variant	-0.170969	9.55824e-05
chr15_89897328_TC	ARPIN	3_prime_UTR_variant	-0.167542	9.70182e-05
chr13_19672935_AG	MPHOSPH8	3_prime_UTR_variant	-0.0732528	9.78574e-05
chr16_31123286_AG	KAT8	intron_variant	-0.148826	0.000100926
chr9_112685199_TC	INIP	3_prime_UTR_variant	-0.127426	0.000103477
chr1_2393027_AG	RER1	intron_variant	-0.265644	0.000104811
chr3_49357178_CT	GPX1	3_prime_UTR_variant	0.11155	0.000113003
chr10_11920345_AC	UPF2	3_prime_UTR_variant	-0.239478	0.00011857
chr15_89897423_TC	ARPIN	3_prime_UTR_variant	-0.133842	0.000119611
chr1_168251042_AG	SFT2D2	3_prime_UTR_variant	-0.124815	0.000121646
chr8_38972235_AG	PLEKHA2	3_prime_UTR_variant	-0.16381	0.000123609
chr4_2938644_TC	NOP14	3_prime_UTR_variant	-0.163367	0.00012934
chr7_100957691_AG	MUC3A	missense_variant	-0.167062	0.000130921
chr5_80628007_TC	DHFR	3_prime_UTR_variant	-0.157917	0.000132874
chr1_35602583_TC	PSMB2	3_prime_UTR_variant	-0.135026	0.000135029
chr10_69104528_AC	SRGN	3_prime_UTR_variant	-0.0746454	0.000141336
chr4_39549358_TC	SMIM14	3_prime_UTR_variant	-0.238458	0.000143971
chr8_143590715_TC	EEF1D	5_prime_UTR_variant	-0.171779	0.000144803
chr3_156540519_TC	SSR3	3_prime_UTR_variant	-0.166647	0.000145563
chr6_21596991_GA	SOX4	3_prime_UTR_variant	0.141748	0.000155833
chr16_10529849_TC	EMP2	3_prime_UTR_variant	-0.154104	0.000157869
chr14_74058083_TC	ALDH6A1	3_prime_UTR_variant	-0.185172	0.000158608
chr12_49272726_CT	TUBA1C	synonymous_variant	-0.555755	0.000159229
chr1_631811_CT	MTCO1P12	non_coding_transcript_exon_variant	-0.363086	0.000163541
chr17_47623022_AC	NPEPPS	3_prime_UTR_variant	0.114658	0.000164406
chr15_89897936_TC	ARPIN	3_prime_UTR_variant	-0.14359	0.000167999
chr1_150226713_TC	ANP32E	missense_variant	-0.16463	0.000171328
chr2_241805110_AG	NEU4	upstream_gene_variant	-0.0985967	0.000172832
chr11_5664217_GA	TRIM5	3_prime_UTR_variant	-0.38825	0.000183498
chr11_616970_AT	CDHR5	3_prime_UTR_variant	0.00848656	0.000201842
chr19_13773269_AG	MRI1	3_prime_UTR_variant	-0.128723	0.000207935
chr14_20366253_TC	TEP1	3_prime_UTR_variant	-0.221807	0.000212373
chr1_151401540_AG	PSMB4	splice_acceptor_variant	0.1237	0.000216241
chr2_37202590_AG	CEBPZOS	3_prime_UTR_variant	-0.135567	0.000221109
chr19_13773928_AG	MRI1	3_prime_UTR_variant	-0.113215	0.000223569
chr15_84642257_TC	WDR73	3_prime_UTR_variant	-0.152133	0.000229587
chr4_39549156_TC	SMIM14	3_prime_UTR_variant	-0.139358	0.000237572
chr15_72208894_GT	PKM	splice_region_variant	-0.0976185	0.000242885
chr14_20366267_TC	TEP1	3_prime_UTR_variant	-0.131216	0.000248269
chr9_133463535_TC	CACFD1	synonymous_variant	-0.149121	0.000248979
chr1_67409176_TC	SERBP1	3_prime_UTR_variant	-0.155393	0.000248999
chr8_38973067_AG	PLEKHA2	3_prime_UTR_variant	-0.0933458	0.000252643
chr6_29829659_TC	HLA-G	synonymous_variant	-0.0104715	0.000265832
chr5_134900968_AG	TXNDC15	3_prime_UTR_variant	-0.185063	0.000268552
chr2_37102140_TC	EIF2AK2	3_prime_UTR_variant	-0.0958904	0.000271818
chr16_3142519_TC	ZNF213	3_prime_UTR_variant	-0.122446	0.000273741
chr16_31123471_AG	KAT8	intron_variant	-0.148213	0.000277675
chr19_57866917_AG	ZNF814	intron_variant	-0.108424	0.000280785
chr6_29827896_AG	HLA-G	missense_variant	0.349495	0.000281447
chr8_144789965_GT	RPL8	splice_region_variant	-0.0413104	0.000283768
chr16_522029_GA	RAB11FIP3	3_prime_UTR_variant	-0.0775814	0.000284141
chr2_37102204_TC	EIF2AK2	3_prime_UTR_variant	-0.200538	0.000285828
chr2_201164144_AG	CFLAR	3_prime_UTR_variant	-0.163039	0.000292247
chr6_30261429_TC	HLA-L	non_coding_transcript_exon_variant	-0.0669064	0.000293289
chr9_137448535_GC	NSMF	3_prime_UTR_variant	-0.0693889	0.000300493
chr12_56160151_AG	MYL6	splice_region_variant	-0.161146	0.000312925
chr21_33357653_AG	IFNAR1	3_prime_UTR_variant	-0.23741	0.000332062
chr1_35602609_TC	PSMB2	3_prime_UTR_variant	-0.129653	0.000339237
chr11_95977868_GT	MAML2	3_prime_UTR_variant	-0.0938738	0.000338736
chr4_1807402_TC	FGFR3	3_prime_UTR_variant	-0.207761	0.00034443
chr13_21374486_TC	ZDHHC20	3_prime_UTR_variant	-0.138514	0.000344762
chr1_634244_TC	MTATP6P1	non_coding_transcript_exon_variant	0.535037	0.00034953
chr14_23308165_AG	BCL2L2	missense_variant	0.0197962	0.000363768
chr16_15700686_AG	NDE1	intron_variant	-0.131183	0.000364488
chr6_42888309_AG	RPL7L1	3_prime_UTR_variant	-0.0632398	0.000371638
chr19_13773797_AG	MRI1	3_prime_UTR_variant	-0.125608	0.000379793
chr4_39549347_TC	SMIM14	3_prime_UTR_variant	-0.192335	0.000385275
chr11_768383_TC	GATD1	3_prime_UTR_variant	-0.103344	0.000388074
chr19_2426562_CT	TIMM13	3_prime_UTR_variant	-0.163685	0.000402621
chr6_29830033_TC	HLA-G	intron_variant	-0.307446	0.000417032
chr12_133057864_AC	ZNF84	synonymous_variant	-0.0914543	0.000423307
chr4_2839633_AG	SH3BP2	3_prime_UTR_variant	-0.219676	0.000422955
chrX_123913276_AG	XIAP	3_prime_UTR_variant	-0.0640724	0.000432753
chr2_216502198_AG	RPL37A	3_prime_UTR_variant	-0.109893	0.00043893
chr6_29828544_TG	HLA-G	missense_variant	0.641091	0.000448574
chr12_50931590_AG	METTL7A	splice_region_variant	-0.0756888	0.000451244
chr6_30261409_CT	HLA-L	non_coding_transcript_exon_variant	-0.199018	0.000458242
chr16_15701182_AG	NDE1	intron_variant	-0.117589	0.000465626
chr15_89897337_TC	ARPIN	3_prime_UTR_variant	-0.139953	0.000470691
chrX_24213698_TA	ZFX	3_prime_UTR_variant	0.25857	0.000476606
chr4_17801307_TC	DCAF16	3_prime_UTR_variant	-0.129464	0.000477562
chr19_18575056_GA	UBA52	splice_acceptor_variant	-0.0968633	0.000486816
chr8_85282938_GT	CA13	3_prime_UTR_variant	-0.269474	0.000494782
chr4_6696889_CG	S100P	splice_region_variant	-0.329735	0.000501164
chr3_156541574_TC	SSR3	3_prime_UTR_variant	-0.078456	0.000519735
chr20_45078306_AG	STK4	3_prime_UTR_variant	-0.243444	0.000520844
chr16_48354469_AG	LONP2	3_prime_UTR_variant	-0.0974187	0.000528779
chr12_56638177_CT	ATP5F1B	3_prime_UTR_variant	-0.103024	0.000529827
chr10_86436419_TC	WAPL	3_prime_UTR_variant	-0.098794	0.000539315
chr2_37202534_AG	CEBPZOS	3_prime_UTR_variant	-0.103315	0.000541954
chr16_88647099_AC	CYBA	splice_donor_variant	-0.206491	0.000548777
chr1_89183866_TC	GBP4	3_prime_UTR_variant	-0.0924797	0.000553995
chr14_94114886_TG	IFI27	splice_region_variant	-0.00408683	0.000555855
chr13_19673098_GT	MPHOSPH8	3_prime_UTR_variant	-0.182219	0.000562649
chr4_2938437_TC	NOP14	3_prime_UTR_variant	-0.118796	0.000569079
chr15_69452818_CG	RPLP1	5_prime_UTR_variant	-0.139152	0.000569584
chr10_78037433_TA	RPS24	splice_region_variant	0.535322	0.000573368
chr8_144789963_CA	RPL8	splice_acceptor_variant	-0.0849429	0.000588182
chr1_204556616_AG	MDM4	3_prime_UTR_variant	-0.166803	0.000591589
chr7_6702370_AG	ZNF12	intron_variant	-0.191937	0.000596808
chr2_201287383_AG	CASP8	3_prime_UTR_variant	-0.141996	0.000603944
chr9_133470221_GA	CACFD1	3_prime_UTR_variant	-0.109855	0.000612025
chr6_42888317_AG	RPL7L1	3_prime_UTR_variant	-0.0665803	0.000616639
chr21_31659843_CA	SOD1	splice_donor_variant	-0.26011	0.000618325
chr3_14944604_TC	FGD5-AS1	non_coding_transcript_exon_variant	-0.0701375	0.000620409
chr15_89897989_TC	ARPIN	3_prime_UTR_variant	-0.186168	0.000622843
chr22_35661308_AG	APOL6	3_prime_UTR_variant	-0.135651	0.000646758
chr7_100039323_AG	ZKSCAN1	3_prime_UTR_variant	0.167117	0.00065238
chr19_54206268_CG	RPS9	splice_region_variant	-0.303448	0.000667501
chr2_11182007_TA	ROCK2	3_prime_UTR_variant	-0.190807	0.000673495
chrX_315616_GC	GTPBP6	intron_variant	-0.158691	0.000673804
chr7_6702353_GA	ZNF12	intron_variant	-0.263787	0.000677221
chr8_51817881_TC	PCMTD1	3_prime_UTR_variant	-0.00390147	0.000679055
chr19_18573287_CG	UBA52	splice_region_variant	-0.48112	0.000690141
chrX_2906875_TC	ARSD	3_prime_UTR_variant	-0.153523	0.000693185
chrX_123912830_AG	XIAP	3_prime_UTR_variant	-0.0958628	0.000730312
chr3_101576447_AT	PCNP	intron_variant	0.1083	0.000731048
chr20_63521280_GC	PPDPF	splice_region_variant	-0.196212	0.000737983
chr11_68755965_TC	CPT1A	3_prime_UTR_variant	-0.0734012	0.000737013
chr19_35267377_AG	LSR	synonymous_variant	0.0380357	0.000752402
chr19_41871544_AG	RPS19	3_prime_UTR_variant	-0.142903	0.000779369
chr6_145804657_AT	FBXO30	missense_variant	-0.368258	0.000799722
chr7_38723551_TC	VPS41	3_prime_UTR_variant	-0.143091	0.000797964
chr2_216502196_AG	RPL37A	3_prime_UTR_variant	-0.0782823	0.000802677
chr7_44802249_AG	PPIA	3_prime_UTR_variant	-0.0666031	0.000828647
chr12_7920900_TA	SLC2A3	3_prime_UTR_variant	0.331573	0.000866848
chr6_73594290_TC	SLC17A5	3_prime_UTR_variant	-0.115337	0.000905817
chr3_179397847_TC	GNB4	3_prime_UTR_variant	-0.182806	0.000908846
chr8_17229840_AT	CNOT7	3_prime_UTR_variant	-0.194261	0.000912266
chr5_115829935_TC	ATG12	3_prime_UTR_variant	-0.214001	0.00093581
chr19_57866018_AG	ZNF814	intron_variant	-0.119557	0.000935004
chr19_57866011_AG	ZNF814	intron_variant	-0.17049	0.000933515
chr19_11914273_AG	ZNF69	3_prime_UTR_variant	-0.120229	0.000941562
chr19_11834401_AG	ZNF440	3_prime_UTR_variant	-0.131542	0.000947848
chr19_57845790_AG	ZNF587B	3_prime_UTR_variant	-0.123437	0.000968676
chr4_112565449_AT	ZGRF1	intron_variant	0.192925	0.000967448
chr2_37202383_AG	CEBPZOS	3_prime_UTR_variant	-0.0994511	0.000978358
chr16_31123530_AG	KAT8	intron_variant	-0.0992022	0.000994465
chr12_6966422_AC	PHB2	splice_donor_variant	-0.151585	0.00103546
chr1_204556521_AG	MDM4	3_prime_UTR_variant	-0.183755	0.00103515
chr7_100958396_TC	MUC3A	missense_variant	-0.0950041	0.00107833
chr19_45688567_CA	SNRPD2	splice_acceptor_variant	-0.149767	0.00111056
chr1_150226710_CA	ANP32E	missense_variant	-0.143925	0.00112223
chr3_136332041_AG	PCCB	intron_variant	-0.172572	0.00113484
chr5_134900555_AG	TXNDC15	3_prime_UTR_variant	-0.147904	0.00113937
chr6_30261591_GA	HLA-L	non_coding_transcript_exon_variant	-0.345653	0.00114104
chr19_49496434_CT	RPS11	5_prime_UTR_variant	0.150108	0.00118621
chr4_17801267_TC	DCAF16	3_prime_UTR_variant	-0.0842193	0.00118964
chr10_72234934_AG	ANAPC16	3_prime_UTR_variant	-0.135546	0.00120636
chr7_100968327_CT	MUC3A	3_prime_UTR_variant	-0.339219	0.00121584
chr13_19673100_TG	MPHOSPH8	3_prime_UTR_variant	-0.171477	0.00122581
chr1_145745370_TC	RNF115	3_prime_UTR_variant	-0.115737	0.00122935
chr13_21374485_TC	ZDHHC20	3_prime_UTR_variant	-0.120081	0.00124706
chr2_216501976_AG	RPL37A	3_prime_UTR_variant	-0.0804109	0.00124654
chr15_65149228_TC	CLPX	3_prime_UTR_variant	-0.113893	0.00127446
chr19_57866969_AG	ZNF814	intron_variant	-0.104882	0.00127341
chr6_36141554_AG	MAPK13	3_prime_UTR_variant	-0.0969159	0.00128153
chr4_39549559_TC	SMIM14	3_prime_UTR_variant	-0.174302	0.00129556
chr5_151268176_AG	GM2A	3_prime_UTR_variant	-0.227898	0.0013164
chr7_17344730_AG	AHR	3_prime_UTR_variant	-0.0899269	0.00136324
chr12_132721763_AG	PGAM5	3_prime_UTR_variant	-0.0694162	0.00137023
chr1_184792045_TC	NIBAN1	3_prime_UTR_variant	-0.347848	0.00137445
chrX_2906336_TC	ARSD	3_prime_UTR_variant	-0.0618168	0.00138673
chr19_11146013_TC	SPC24	3_prime_UTR_variant	-0.0800993	0.00139633
chr1_85266899_GA	BCL10	3_prime_UTR_variant	-0.298262	0.00143932
chr2_207754827_TC	CCNYL1	3_prime_UTR_variant	-0.250559	0.00143835
chr12_50930530_AG	METTL7A	3_prime_UTR_variant	-0.101964	0.00144161
chr18_55224180_CT	TCF4	3_prime_UTR_variant	0.264566	0.00144296
chr8_38972447_AG	PLEKHA2	3_prime_UTR_variant	-0.0800688	0.00145629
chr19_11450392_AG	PRKCSH	intron_variant	-0.135668	0.00146636
chr5_1799804_TC	MRPL36	splice_region_variant	-0.063294	0.00146663
chr12_50930856_AG	METTL7A	3_prime_UTR_variant	-0.10775	0.001479
chr4_119293829_AT	USP53	3_prime_UTR_variant	0.361607	0.00148259
chr15_89899240_TC	ARPIN	3_prime_UTR_variant	-0.15981	0.00149411
chr12_50930844_AG	METTL7A	3_prime_UTR_variant	-0.0921328	0.00150001
chr19_41871472_AG	RPS19	3_prime_UTR_variant	-0.109457	0.00153235
chr2_11182011_AC	ROCK2	3_prime_UTR_variant	-0.112223	0.00153805
chr13_43107291_GA	DNAJC15	3_prime_UTR_variant	-0.365118	0.00155189
chr1_35602694_TC	PSMB2	3_prime_UTR_variant	-0.0905536	0.00157383
chr8_85282937_TG	CA13	3_prime_UTR_variant	-0.298086	0.00158008
chr7_100958352_AG	MUC3A	synonymous_variant	-0.330314	0.00171113
chr16_48354471_AG	LONP2	3_prime_UTR_variant	-0.0833108	0.0017189
chr1_35602237_TC	PSMB2	3_prime_UTR_variant	-0.0602074	0.00175884
chr19_35770306_AG	PROSER3	intron_variant	-0.15528	0.00176326
chr21_37192111_GA	TTC3	splice_acceptor_variant	0.582124	0.00176772
chr19_54201283_TC	RPS9	splice_donor_variant	-0.0884001	0.00177901
chr16_31122003_AG	KAT8	intron_variant	-0.186432	0.00180935
chr20_62388456_GA	RPS21	splice_acceptor_variant	-0.324045	0.00182726
chr13_21374516_TC	ZDHHC20	3_prime_UTR_variant	-0.0593598	0.00183115
chr2_3541908_TC	RNASEH1	3_prime_UTR_variant	-0.0762239	0.00183426
chr7_100958024_CG	MUC3A	missense_variant	-0.129037	0.00189919
chr15_40979520_CT	INO80	3_prime_UTR_variant	0.00465598	0.00192902
chr6_29829425_CA	HLA-G	synonymous_variant	0.034496	0.00194965
chr12_50930684_AG	METTL7A	3_prime_UTR_variant	-0.0976573	0.00198381
chr2_73253006_GA	CCT7	3_prime_UTR_variant	0.121306	0.00199703
chr19_11450409_AG	PRKCSH	intron_variant	-0.0894621	0.00203105
chr2_190880899_AC	GLS	5_prime_UTR_variant	0.195073	0.00207161
chr11_68756036_TC	CPT1A	3_prime_UTR_variant	-0.0876466	0.00210309
chr16_22534544_GC	NPIPB5	missense_variant	0.119669	0.0021615
chr6_42888378_AG	RPL7L1	3_prime_UTR_variant	0.120567	0.00217254
chr3_101576446_CT	PCNP	intron_variant	0.0878425	0.00218608
chr10_72234879_AG	ANAPC16	3_prime_UTR_variant	-0.16306	0.00219053
chr2_11182005_TA	ROCK2	3_prime_UTR_variant	-0.168018	0.00218274
chr17_7311819_TC	EIF5A	splice_region_variant	-0.03689	0.00229476
chr4_17801981_TC	DCAF16	3_prime_UTR_variant	-0.107791	0.00231924
chr12_10212975_CG	GABARAPL1	5_prime_UTR_variant	-0.154461	0.00232848
chr10_11920361_CA	UPF2	3_prime_UTR_variant	-0.146061	0.00233363
chr15_84642218_TC	WDR73	3_prime_UTR_variant	-0.133265	0.00233645
chr6_42888241_AG	RPL7L1	3_prime_UTR_variant	-0.0382751	0.00238042
chr17_4937516_AG	SLC25A11	3_prime_UTR_variant	0.0470471	0.00239774
chr3_196943215_TG	NCBP2AS2	3_prime_UTR_variant	-0.041898	0.00244835
chr7_17344816_AG	AHR	3_prime_UTR_variant	-0.13365	0.00248399
chr16_1962661_TC	RPS2	splice_region_variant	0.136035	0.00248121
chr4_6696890_TC	S100P	splice_region_variant	-0.341061	0.00250006
chr1_29119821_TA	EPB41	3_prime_UTR_variant	-0.10958	0.0025183
chr12_98604892_AG	SLC25A3	3_prime_UTR_variant	-0.194891	0.00251532
chr12_50930419_AG	METTL7A	3_prime_UTR_variant	-0.1605	0.00253709
chr10_72234949_AG	ANAPC16	3_prime_UTR_variant	-0.140222	0.00253412
chr13_45033437_TA	GPALPP1	3_prime_UTR_variant	0.181041	0.0025352
chr19_50378568_GA	NR1H2	missense_variant	0.0276143	0.00256234
chr22_23894766_TC	MIF	splice_region_variant	-0.214119	0.00256235
chr1_226991810_TA	CDC42BPA	3_prime_UTR_variant	-0.392405	0.0025669
chr17_1464994_TC	MYO1C	3_prime_UTR_variant	-0.0385572	0.00264432
chr2_241676057_GA	DTYMK	3_prime_UTR_variant	0.0223319	0.00270137
chr16_10529765_TC	EMP2	3_prime_UTR_variant	-0.0961238	0.00273426
chr7_101091593_AG	TRIM56	3_prime_UTR_variant	-0.121762	0.00274161
chr15_78897734_GA	MORF4L1	3_prime_UTR_variant	0.535985	0.00277944
chr17_75525774_CG	LLGL2	5_prime_UTR_variant	0.309985	0.00283565
chr3_61742424_GT	PTPRG	intron_variant	0.12417	0.00290758
chr16_88647179_AG	CYBA	splice_region_variant	-0.346617	0.00290545
chr8_17229837_TA	CNOT7	3_prime_UTR_variant	-0.160357	0.00291408
chr4_39548951_TC	SMIM14	3_prime_UTR_variant	-0.144605	0.00294104
chr20_18488404_TC	RBBP9	3_prime_UTR_variant	-0.112119	0.00294107
chr16_31123382_AG	KAT8	intron_variant	-0.128285	0.00298057
chr15_56885948_CT	ZNF280D	intron_variant	0.123908	0.00301403
chr2_113708539_TC	SLC35F5	3_prime_UTR_variant	-0.152142	0.00301232
chr1_35602675_TC	PSMB2	3_prime_UTR_variant	-0.0885568	0.00301083
chr8_69690109_CT	SLCO5A1	intron_variant	-0.241778	0.00300516
chr1_40067648_TG	CAP1	missense_variant	0.00221269	0.00302958
chr20_44430605_AG	HNF4A	3_prime_UTR_variant	-0.0563801	0.0030245
chr1_226991808_CA	CDC42BPA	3_prime_UTR_variant	-0.38961	0.00303515
chr8_124120979_AG	FER1L6-AS2	intron_variant	-0.432836	0.00317927
chr8_143557317_GA	GSDMD	intron_variant	0.172754	0.00317676
chr19_48617426_GT	RPL18	splice_region_variant	-0.0904755	0.00318374
chr17_67338814_TC	PSMD12	3_prime_UTR_variant	-0.0801249	0.00319053
chr20_44430602_AG	HNF4A	3_prime_UTR_variant	-0.0319193	0.00320788
chr1_9928191_TC	LZIC	3_prime_UTR_variant	-0.190418	0.00324787
chrX_123912908_AG	XIAP	3_prime_UTR_variant	-0.0506491	0.00325605
chr7_100958561_CG	MUC3A	missense_variant	0.117448	0.00326364
chr16_31123310_AG	KAT8	intron_variant	-0.135208	0.00328388
chr14_74736297_AG	FCF1	3_prime_UTR_variant	-0.0975222	0.00331826
chr7_100958447_GC	MUC3A	missense_variant	-0.106597	0.00334205
chr6_159680691_TC	SOD2	3_prime_UTR_variant	-0.0589202	0.00334565
chr11_74746118_AG	RNF169	upstream_gene_variant	0.00706827	0.0034215
chr9_112684353_TC	INIP	3_prime_UTR_variant	-0.136033	0.00342692
chr19_11834331_AG	ZNF440	3_prime_UTR_variant	-0.193679	0.00346291
chr2_241673420_TC	ATG4B	3_prime_UTR_variant	0.00564152	0.00352964
chr17_40019175_AC	MED24	missense_variant	-0.135271	0.00357986
chr1_204557532_AG	MDM4	3_prime_UTR_variant	-0.0952381	0.00363375
chr2_37100939_TC	EIF2AK2	3_prime_UTR_variant	-0.119999	0.00365331
chr4_2938670_TC	NOP14	3_prime_UTR_variant	-0.108815	0.00365901
chr1_40067594_TG	CAP1	missense_variant	0.000673896	0.00371697
chr7_17344729_AG	AHR	3_prime_UTR_variant	0.107522	0.00371581
chr19_13773192_AG	MRI1	3_prime_UTR_variant	-0.098261	0.00373536
chr19_11914079_AG	ZNF69	3_prime_UTR_variant	-0.17913	0.00380238
chr1_40067654_TG	CAP1	missense_variant	0.00171697	0.0038075
chr9_133470217_GA	CACFD1	3_prime_UTR_variant	-0.0985812	0.00381457
chr2_200910051_TC	ORC2	3_prime_UTR_variant	-0.110087	0.00387081
chr17_81249466_GA	SLC38A10	intron_variant	0.121316	0.00397224
chr1_35602674_TC	PSMB2	3_prime_UTR_variant	-0.107282	0.00399658
chr1_35602285_TC	PSMB2	3_prime_UTR_variant	-0.0788043	0.00403394
chr15_51913892_AG	TMOD3	3_prime_UTR_variant	-0.209751	0.00404776
chr1_9927426_TC	LZIC	3_prime_UTR_variant	-0.07721	0.00408221
chr1_145746059_TC	RNF115	3_prime_UTR_variant	-0.272727	0.00412926
chr19_11914078_AG	ZNF69	3_prime_UTR_variant	-0.168962	0.00413939
chr19_38802406_TG	LGALS4	splice_acceptor_variant	-0.235961	0.00415412
chr7_17344813_AG	AHR	3_prime_UTR_variant	-0.110556	0.00420839
chrX_123912488_AG	XIAP	3_prime_UTR_variant	-0.0597873	0.00426062
chr5_34020253_TC	C1QTNF3	3_prime_UTR_variant	0.314509	0.00426562
chr4_17801225_TC	DCAF16	3_prime_UTR_variant	-0.10077	0.00435942
chr5_1799807_CT	MRPL36	splice_region_variant	-0.0518117	0.00442807
chr17_67339236_TC	PSMD12	3_prime_UTR_variant	-0.10651	0.00445351
chr19_13773445_AG	MRI1	3_prime_UTR_variant	-0.130525	0.00444141
chr5_134900596_AG	TXNDC15	3_prime_UTR_variant	-0.122748	0.00444852
chr19_13773206_AG	MRI1	3_prime_UTR_variant	-0.0959902	0.00445299
chr2_32310679_AG	YIPF4	3_prime_UTR_variant	-0.069555	0.0044942
chr2_37102095_TC	EIF2AK2	3_prime_UTR_variant	-0.138046	0.00450627
chr6_34244966_AG	HMGA1	3_prime_UTR_variant	0.00829752	0.00452803
chr3_44749144_TC	KIAA1143	3_prime_UTR_variant	-0.0997699	0.00454826
chr19_10933234_AG	TIMM29	intron_variant	-0.161534	0.00459466
chr11_75402349_AG	RPS3	missense_variant	-0.0792648	0.00462996
chr2_37100944_TC	EIF2AK2	3_prime_UTR_variant	-0.0870982	0.00465889
chr2_206122217_TC	NDUFS1	3_prime_UTR_variant	-0.111496	0.00467102
chr17_75573982_TG	LLGL2	splice_donor_variant	-0.185993	0.00469802
chr19_49490299_TG	RPL13A	splice_donor_variant	-0.355309	0.00471221
chr5_80627611_TC	DHFR	3_prime_UTR_variant	0.17948	0.00488132
chr19_17809096_AG	B3GNT3	intron_variant	-0.283654	0.00500137
chr15_50704186_TC	SPPL2A	3_prime_UTR_variant	-0.240363	0.00500941
chrX_2934600_TC	ARSL	3_prime_UTR_variant	-0.186889	0.00503515
chr21_37192109_CA	TTC3	splice_region_variant	0.422271	0.00508754
chr6_17759921_GT	KIF13A	3_prime_UTR_variant	0	0.00510217
chr1_634112_TC	MTATP6P1	non_coding_transcript_exon_variant	0.227959	0.00510056
chr1_23969598_GT	SRSF10	3_prime_UTR_variant	0	0.00514971
chr19_39894316_GA	FCGBP	synonymous_variant	-0.147219	0.00515005
chr2_206122546_TC	NDUFS1	3_prime_UTR_variant	-0.144521	0.00519467
chr2_207754748_TC	CCNYL1	3_prime_UTR_variant	-0.147238	0.00520029
chr19_11450386_AG	PRKCSH	intron_variant	-0.0650587	0.00520237
chr19_19177395_TC	BORCS8	missense_variant	-0.151686	0.00529225
chr17_38734955_AC	PCGF2	3_prime_UTR_variant	-0.362445	0.00531713
chr11_75405690_CA	RPS3	3_prime_UTR_variant	0.067517	0.00538938
chr9_130705115_AG	EXOSC2	downstream_gene_variant	-0.122118	0.00542086
chr2_206122875_TC	NDUFS1	3_prime_UTR_variant	-0.12268	0.00546901
chr9_112684431_TC	INIP	3_prime_UTR_variant	-0.107849	0.00550519
chr17_17383536_AG	RPL13P12	non_coding_transcript_exon_variant	-0.0626288	0.00550641
chr12_68843293_AG	MDM2	3_prime_UTR_variant	-0.0398897	0.00553577
chr17_75573981_GA	LLGL2	splice_donor_variant	-0.18226	0.00556027
chr19_57866160_AG	ZNF814	intron_variant	-0.114082	0.00557379
chr16_21640219_TC	IGSF6	3_prime_UTR_variant	-0.16347	0.00561011
chr12_53669953_CG	ATP5MC2	splice_region_variant	-0.261919	0.00560354
chr19_20125306_CT	ZNF90	3_prime_UTR_variant	-0.574919	0.00561365
chr10_72220261_AG	ANAPC16	5_prime_UTR_variant	-0.059065	0.00566241
chr12_124913241_AG	UBC	synonymous_variant	-0.0384952	0.0057047
chr2_37100527_TC	EIF2AK2	3_prime_UTR_variant	-0.0955507	0.00572841
chr6_47624725_AG	CD2AP	3_prime_UTR_variant	-0.185937	0.00571319
chr11_769748_TC	GATD1	3_prime_UTR_variant	-0.148386	0.00572953
chr11_110230566_TC	RDX	3_prime_UTR_variant	-0.52135	0.00575899
chr13_21374908_TC	ZDHHC20	3_prime_UTR_variant	-0.0872002	0.00587671
chr10_11920356_CA	UPF2	3_prime_UTR_variant	-0.17423	0.00590113
chr4_39549547_TC	SMIM14	3_prime_UTR_variant	-0.195613	0.00595328
chr8_116774419_TG	UTP23	3_prime_UTR_variant	-0.172295	0.00603274
chr3_196943216_GA	NCBP2AS2	3_prime_UTR_variant	-0.0372262	0.00604195
chr19_41871534_AG	RPS19	3_prime_UTR_variant	-0.13838	0.00608671
chr19_10933063_AG	TIMM29	intron_variant	-0.116797	0.00612776
chr17_67338651_TC	PSMD12	3_prime_UTR_variant	-0.152595	0.00619811
chr11_16756723_AG	C11orf58	3_prime_UTR_variant	-0.169919	0.00629134
chr12_66137843_TC	TMBIM4	3_prime_UTR_variant	-0.500503	0.00629733
chr12_98606037_AG	SLC25A3	3_prime_UTR_variant	-0.145096	0.0063248
chr1_225983699_TC	SDE2	3_prime_UTR_variant	-0.081597	0.00635162
chr3_44749859_TC	KIAA1143	3_prime_UTR_variant	-0.166648	0.00635936
chr2_32310678_AG	YIPF4	3_prime_UTR_variant	-0.0659995	0.00640982
chr2_85319334_TC	TGOLN2	3_prime_UTR_variant	-0.0386052	0.00640807
chr6_159681173_CG	SOD2	3_prime_UTR_variant	-0.223019	0.00644459
chr7_6702345_AC	ZNF12	intron_variant	-0.184141	0.00643918
chr6_42888313_AG	RPL7L1	3_prime_UTR_variant	-0.0717866	0.00645019
chr2_206117634_TC	NDUFS1	3_prime_UTR_variant	-0.227276	0.00658206
chr19_11450010_AG	PRKCSH	intron_variant	-0.118428	0.00660163
chr7_100968204_TC	MUC3A	3_prime_UTR_variant	-0.194046	0.00665277
chr19_54465809_TC	CDC42EP5	intron_variant	-0.155293	0.00667187
chr2_32310623_AG	YIPF4	3_prime_UTR_variant	-0.0805205	0.00668544
chr2_206117112_TC	NDUFS1	3_prime_UTR_variant	-0.142697	0.00669415
chr4_17801204_TC	DCAF16	3_prime_UTR_variant	-0.274109	0.00670322
chr10_119572450_TC	TIAL1	3_prime_UTR_variant	-0.165864	0.00685896
chr22_50276302_AG	PLXNB2	intron_variant	-0.163418	0.00690309
chr17_50964891_TC	SPAG9	3_prime_UTR_variant	-0.251991	0.00692147
chr3_156541618_TC	SSR3	3_prime_UTR_variant	-0.0850947	0.00708179
chr21_33264854_AG	IFNAR2	3_prime_UTR_variant	-0.131161	0.00711834
chr5_126627064_AT	PHAX	3_prime_UTR_variant	-0.45125	0.0073303
chr18_47841157_CA	SMAD2	3_prime_UTR_variant	0.11941	0.00740745
chr11_68755869_TC	CPT1A	3_prime_UTR_variant	-0.0623885	0.00746771
chr6_70589266_AG	SDHAF4	3_prime_UTR_variant	-0.124685	0.0075336
chr2_216501867_AG	RPL37A	3_prime_UTR_variant	-0.095734	0.00759978
chr16_10529686_TC	EMP2	3_prime_UTR_variant	-0.0607223	0.00760959
chr16_75445426_TC	TMEM170A	3_prime_UTR_variant	-0.0518923	0.00762141
chr5_142001275_TC	GNPDA1	3_prime_UTR_variant	-0.0443993	0.00765848
chr16_3027709_CT	THOC6	3_prime_UTR_variant	0.355229	0.00773399
chr2_216501340_GA	RPL37A	splice_acceptor_variant	-0.214916	0.00778449
chr19_41871556_AG	RPS19	3_prime_UTR_variant	-0.109848	0.00781566
chr14_20367027_TC	TEP1	3_prime_UTR_variant	-0.220769	0.00786181
